# Supplementary material for: Mass Spectrometry-Based System for Identifying and Typing Norovirus Major Capsid Protein VP1
Source: Viruses. 2021 Nov 22;13(11):2332. doi: 10.3390/v13112332 (PMC8624548; doi:10.3390/v13112332)
Supplement: Supplementary file 1 [file viruses-13-02332-s001.zip]

Archive with 1 entries (1 files):
- viruses-1414264-supplementary.pdf
